# Supplementary material for: Concordance of randomised controlled trials for artificial intelligence interventions with the CONSORT-AI reporting guidelines
Source: Nat Commun. 2024 Feb 22;15:1619. doi: 10.1038/s41467-024-45355-3 (PMC10883966; doi:10.1038/s41467-024-45355-3)
Supplement: Supplementary file 4 — Supplementary Data 1 [file 41467_2024_45355_MOESM4_ESM.xlsx]

## Sheet: Sheet1
Lead author	Date of publication	Country	Clinical specialty	Journal of publication	Sample size	AI intervention	Control intervention	Level of human oversight
Anan	2021-09-01	Japan	Physiotherapy	JMIR mHealth and uHealth	121	Secaide v0.9 (Travoss Co, Ltd), chatbot app with interactive exercise instructions for neck / back pain	Usual individual care routine	High automation
Apiratwarakul	2022-08-01	Thailand	Emergency medicine	Prehospital and Disaster Medicine	68	Smart glasses (Real Wear Company, model HMT-1), computer vision (using Tensorflow, Google) for counting casualties	Manual counting	Data presentation
Avari	2021-03-01	UK, Spain	Diabetes care	Diabetes technology and therapeutics	54	Personalised insulin bolus recommendation / forecasting / safety system	Standard bolus calculator	Clinical decision-support
Bai	2022-05-01	China	Neurology	Computational and Mathmatical Methods in Medicine	50	AI personalised limb rehabilitation using virtual reality, plus traditional therapy	Traditional rehabilitation therapy - drugs, PT, OT, speech therapy	Unknown
Bamiou	2022-05-01	UK, Germany, Greece, Belgium	Primary care	Journal of Neurology	194	Diagnostic support tool for balance-related disorders	Evaluation by doctor without use of DSS	Clinical decision-support
Blomberg	2021-01-01	Denmark	Emergency medicine	JAMA Network Open	654	Alert via speech recognition to identify out of hospital cardiac arrest in emergency phone calls (112)	No alert, normal call handling	Clinical decision-support
Chen	2021-08-01	China	Cardiology	Journal of Healthcare Engineering	80	Deep learning preprocessing of echocardiography	Routine echocardiography	Data presentation
Chiang	2021-07-01	USA	Cardiology	IEEE Journal of Translational Engineering in Health and Medicine	13	Personalised lifestyle recommendations to improve blood pressure	No recommendations given	Clinical decision-support
Dadon	2022-04-01	Israel	Emergency medicine	AEM Education and Training	16	LVivoEF (DiA Imaging Analysis Ltd), evaluation of LVEF on echocardiogram	No AI assistance	Clinical decision-support
De Beaufort	2021-08-01	France	Vascular surgery	Annals of Vascular Surgery	37	CYDAR automated image fusion guidance during endovascular treatment of aorto-iliac lesions	Standard 2D fluoroscopy	Data presentation
Eng	2021-09-01	USA	Radiology	Radiology	1903	AI assistance of skeletal age assessment	Average interpretation of panel of 4 experts	Clinical decision-support
Ghosh	2022-05-01	India	Dentistry	Studies in Health Technology and Informatics	224	Personalised recall reminders for appointments based on medical history	Standard recall message	Clinical decision-support
Gimeno-Garcia	2022-10-01	Tenerife	Gastroenterology	Gastrointestinal endoscopy	370	ENDO-AID (OIP-1) real-time polyp detection	Endoscopy without CADe system	Data presentation
Glissen Brown	2021-09-01	USA	Gastroenterology	Clinical Gastroenterology and Hepatology	232	CADe system for colonoscopy polyp detection first (EndoScreener, Shanghai Wision AI, China)	High-definition white light (HDWL) colonoscopy first	Data presentation
Han	2022-02-01	South Korea	Dermatology	Journal of Investigative Dermatology	576	Real-time AI assistance for diagnosis of skin neoplasms	Diagnosis without AI assistance	Clinical decision-support
Harada	2021-02-01	Japan	Diagnostic and generalist medicine	International Journal of Environmental Research and Public Health	22	Assistance of AI "top 10" differential diagnosis list	No AI assistance	Clinical decision-support
Hassoon	2021-12-01	USA	Physiotherapy	NPJ Digital Medicine	42	Voice-assisted AI personalised coaching delivered by smart speaker (MyCoach) or Autonomous AI coaching by text (SmartText)	Written information on benefits of physical activity for cancer survivors	High automation
Hill	2022-03-01	England	Primary care	European Heart Journal - Digital Health	23745	Risk prediction algorithm for undiagnosed atrial fibrillation	Routine management	High automation
Hong	2021-11-01	China	Emergency medicine	Contrast Media & Molecular Imaging	447	AI intervention for nursing of COPD patients: tracking, documentation, personalised care	No AI intervention	Unknown
Horne	2022-02-01	USA	Pharmacy	American Heart Journal	186	Standard care + Personalised behavioural nudges to increase statin adherence for patients	Standard cardiovascular care, no contact with study personnel	Conditional automation
Huang	2021-12-01	China	Gastroenterology	Frontiers in Medicine	6 trainees, 288 procedures	CAD oesophagogastroduodenoscopy system for training novice endoscopists	No CAD, traditional training	Data presentation
Huang	2021-07-01	China	Cardiology	International Heart Journal	218	Portable device (BigThumb) to measure and detect atrial fibrillation recurrence post-ablation	Traditional follow-up	Clinical decision-support
Itoh	2022-05-01	Japan	Physiotherapy	JMIR mHealth and uHealth	101	Secaide (Travoss Co, Ltd), chatbot app with interactive exercise instructions for neck / back pain	Conventional management	High automation
Jayakumar	2021-02-01	USA	Orthopaedic surgery	JAMA Network Open	129	Education + AI-enabled decision aid (personalised risk-benefit report) for patients with knee osteoarthritis prior to TKR	Educational material and usual care	Conditional automation
Kamba	2021-07-01	Japan	Gastroenterology	Journal of Gastroenterology	358	Diagnostic support system for colonoscopy, superimposing a box on suspicious areas	Colonoscopy without CADe	Data presentation
Kariyawasam	2022-03-01	France, Belgium	Diabetes care	The Lancet Digital Health	21	Autonomous closed loop insulin control (Diabeloop for Kids DBL4K)	Open loop therapy (sensor augmented pump)	High automation
Klos	2021-08-01	Argentina	Psychology	JMIR Formative Research	181	"Tess" - AI chatbot for anxiety and depression	Psychoeducation book	High automation
Levivien	2022-01-01	France	Pharmacy	International Journal of Clinical Pharmacy	420	Prioritising medication review by identifying high risk prescriptions	Manual risk stratification	Clinical decision-support
Li	2022-08-01	China	Paediatrics	Frontiers in Paediatrics	626	Smart-doctor: aims to reduce waiting times by recommending which tests / examinations need to be done before seeing a doctor	Interview by human physician	High automation
Liu	2020-12-01	China	Gastroenterology	Therapeutic Advances in Gastroenterology	790	Endoscreener, Shanghai WisionAI Co. Ltd. China: CADe for colonoscopy adenoma detection	Routine colonoscopy	Data presentation
Liu	2021-08-01	China	Radiology	Frontiers in Oncology	20	Cervical cancer CTV segmentation	Manual segmentation	Data presentation
Liu	2021-10-01	China	Anaesthesia	Journal of Healthcare Engineering	100	SegNet model, AI guided regional nerve block using ultrasound	Traditional body surface localisation of scapula nerve block	Data presentation
Liu	2022-03-01	China	Psychology	Internet Interventions	83	XiaoNan: AI chatbot for self help depression interventions	Bibliotherapy	High automation
Lu	2021-10-01	USA	Public health	The Proceedings of the National Academy of Sciences (PNAS)	3258	Language matching prediction (for when spanish is needed) for COVID-19 contact tracers	Flagged cases were not sent to spanish speaking team	High automation
Lu	2022-09-01	China	Gastroenterology	American Journal of Gastroenterology	1434	Automated evaluation of bowel preparation quality before colonoscopy	Self evaluation (routine practice)	High automation
Lustrek	2021-03-01	Belgium, Italy	Cardiology	JMIR Medical Informatics	56	HeartMan: self management app for congestive heart failure patients, includes AI decision support	Usual care	High automation
MacPherson	2021-09-01	Malawi	Radiology	PLOS Medicine	1462	CAD4TB v5: computer aided digitial X-ray for TB screening	Clinician directed screening	Clinical decision-support
Mathenge	2022-12-01	Rwanda	Ophthalmology	Ophthalmology Science	275	Cybersight AI: diabetic retinopathy screening and grading	Human grading of DR	Conditional automation
Medina	2021-11-01	Spain	Paediatrics	Journal of Medical Internet Research	29	Smart, digital congitive stimulation program for children with ADHD	Commercial video games	High automation
Mertens	2021-12-01	Germany	Dentistry	Journal of Dentistry	22	dentalXrai Pro: Caries detection from radiographs	No AI assistance	Data presentation
Noriega	2021-08-01	Mexico	Ophthalmology	JMIR Formative Research	17	Automated retinal imaging analysis for diabetic retinopathy	No AI assistance	Data presentation
Ogawa	2022-06-01	Japan	Neurology	Parkinsonism and Related Disorders	20	AI chatbot app for patients with Parkinsons disease based on IBM Watson Assistant chatbot	No chatbot	High automation
Piette	2022-08-01	USA	Psychology	JAMA Internal Medicine	278	AI delivered cognitive behavioural therapy for chronic pain	Human delivered CBT	Conditional automation
Rein	2022-02-01	Israel	Diabetes care	BMC Medicine	23	Personalised diet through prediction of personal postprandial glucose response in diabetics	Standard mediterranean style diet	High automation
Repici	2021-06-01	Italy	Gastroenterology	Gut	660	CADe for colonoscopy (GI Genius, Medtronic)	No CADe	Data presentation
Rondonotti	2022-05-01	Italy	Gastroenterology	Endoscopy	800	CADe for colonoscopy screening following positive FIT test (CAD EYE, Fujifilm, Japan)	No CADe	Data presentation
Seol	2021-08-01	USA	Paediatrics	PLOS ONE	184	Prediction of risk of acute exacerbation of asthma within 1 year	Usual asthma care only	Clinical decision-support
Shaukat	2022-09-01	USA	Gastroenterology	Gastroenterology	1423	CADe for colonoscopy screening	Normal colonoscopy	Data presentation
Shen	2022-06-01	Taiwan	Dentistry	Journal of Clinical Periondontology	53	DENTAL MONITORING®: AI tool for remote smartphone intraoral scanning and assessment	Standard periodontal treatment	Conditional automation
Turnin	2021-06-01	France	Diabetes care	Diabetes Therapy	282	Telemonitoring for patients with T2DM, including 3 interactive AI-enabled educational software apps	Face to face consultations	High automation
Wang	2021-12-01	China	Neurology	Computational and Mathmatical Methods in Medicine	80	Transcranial Doppler ultrasound based on AI for monitoring of neuroendocrine changes in severe head injury	Conventional transcranial doppler ultrasound for acute craniocerebral injury	Data presentation
Wang	2021-11-01	China	Gastroenterology	Journal of Healthcare Engineering	80	AI processed ultrasound endoscopy for early oesophageal cancer diagnosis	Conventional endoscopy	Data presentation
Wang	2022-07-01	China	Urology	World Journal of Urology	450	AI ultrasound of prostate 6 core targeted biopsy for prostate cancer diagnosis	Transrectal ultrasound 12 core biopsy or mpMRI targeted 12 core biopsy	Data presentation
Wu	2021-07-01	China	Gastroenterology	Lancet Gastroenterology & Hepatology	907	AI for upper gastrointestinal endoscopy (ENDOANGEL-LD)	No AI assistance	Data presentation
Wu	2021-12-01	China	Gastroenterology	Endoscopy	1050	ENDOANGEL: AI for upper gastrointestinal endoscopy (older version)	No AI assistance	Data presentation
Xu	2021-10-01	China	Gastroenterology	Cancer Medicine	2352	Novel AI assisted colonoscopy algorithm	No AI assistance	Data presentation
Xu	2022-07-01	China	Gastroenterology	Clinical Gastroenterology and Hepatology	3059	Eagle Eye [version 5.1]: AI for colonoscopy	No AI assistance	Data presentation
Xu	2022-02-01	China	Radiology	Contrast Media & Molecular Imaging	120	AI enhanced MRI for diagnosis of adrenal tumours	Conventional MRI	Data presentation
Yacoub	2022-06-01	USA	Radiology	Cardiothoracic Imaging	390	AI chest CT interpretation (AI-Rad companion, Siemens Healthineers)	No AI assistance	Data presentation
Yang	2022-07-01	China	Primary care	Preprint (unpublished)	79 institutions, 335 physicians	Feedback intervention to reduce inappropriate antibiotic prescriptions	No feedback	Clinical decision-support
Yao	2021-05-01	USA	Primary care	Nature Medicine	22641	AI enabled ECG for detection of low ejection fraction	No AI assistance	Conditional automation
Yao	2022-08-01	China	Gastroenterology	Endoscopy	1076	ENDOANGEL AI for colonoscopy	No AI assistance	Data presentation
Zhang	2022-04-01	China	Anaesthesia	Contrast Media & Molecular Imaging	100	Articaine + adrenaline + AI controlled analgesia pump	Articaine and adrenaline only	High automation
Zhu	2022-05-01	China	Orthopaedic surgery	Computational and Mathmatical Methods in Medicine	130	AI preprocessing for ultrasound	Ultrasound guided needle knife interventional therapy for plantar fasciitis	Data presentation
Zhu	2022-08-01	China	Gynaecology	Computational and Mathmatical Methods in Medicine	80	AI enhanced ultrasound to evaluate effect of hysterectomy on pelvic floor function	Conventional ultrasound	Data presentation
