# Supplementary material for: Concordance of randomised controlled trials for artificial intelligence interventions with the CONSORT-AI reporting guidelines
Source: Nat Commun. 2024 Feb 22;15:1619. doi: 10.1038/s41467-024-45355-3 (PMC10883966; doi:10.1038/s41467-024-45355-3)
Supplement: Supplementary file 5 — Supplementary Data 2 [file 41467_2024_45355_MOESM5_ESM.xlsx]

## Sheet: Sheet1
CONSORT-AI checklist (Non-AI-specific items) / CONSORT 2010 items	Concordance (%)*
1a Identification as randomised trial in the title.	0.723077
1b Structured summary of trial design, methods, results, and conclusions (specific guidance in CONSORT for abstracts).	0.830769
2a Scientific background and explanation of rationale.	1
2b Specific objectives or hypotheses.	0.938462
3a Description of trial design (such as parallel, factorial), including allocation ratio.	0.892308
3b Important changes to methods after trial commencement (such as eligibility criteria) with reasons.	98%†
4a Eligibility criteria for participants.	0.938462
4b Settings and locations where the data were collected.	0.846154
5 The interventions for each group with sufficient details to allow replication, including how and when they were actually administered.	0.969231
6a Completely defined pre-specified primary and secondary outcome measures, including how and when they were assessed.	0.953846
6b Any changes to trial outcomes after the trial commenced, with reasons.	100%†
7a How sample size was determined.	0.630769
7b When applicable, explanation of any interim analyses and stopping guidelines.	100%†
8a Method used to generate the random allocation sequence.	0.692308
8b Type of randomisation; details of any restriction (such as blocking and block size).	0.723077
9 Mechanism used to implement the random allocation sequence (such as sequentially numbered containers), describing any steps taken to conceal the sequence until interventions were assigned.	0.646154
10 Who generated the allocation sequence, who enrolled participants, and who assigned participants to interventions.	0.507692
11a If done, who was blinded after assignment to interventions (for example, participants, care providers, those assessing outcomes) and how.	0.984615
11b If relevant, description of the similarity of interventions.	0.984615
12a Statistical methods used to compare groups for primary and secondary outcomes.	0.953846
12b Methods for additional analyses, such as subgroup analyses and adjusted analyses.	1
13a For each group, the numbers of participants who were randomly assigned, received intended treatment, and were analysed for the primary outcome.	0.969231
13b For each group, losses and exclusions after randomisation, together with reasons.	0.815385
14a Dates defining the periods of recruitment and follow-up.	0.830769
14b Why the trial ended or was stopped.	100%†
15 A table showing baseline demographic and clinical characteristics for each group.	0.769231
16 For each group, number of participants (denominator) included in each analysis and whether the analysis was by original assigned groups.	0.953846
17a For each primary and secondary outcome, results for each group, and the estimated effect size and its precision (such as 95% confidence interval).	0.846154
17b For binary outcomes, presentation of both absolute and relative effect sizes is recommended.	0.907692
18 Results of any other analyses performed, including subgroup analyses and adjusted analyses, distinguishing pre-specified from exploratory.	0.984615
19 All important harms or unintended effects in each group.	0.676923
20 Trial limitations, addressing sources of potential bias, imprecision, and, if relevant, multiplicity of analyses.	0.8
21 Generalisability (external validity, applicability) of the trial findings.	0.861538
22 Interpretation consistent with results, balancing benefits and harms, and considering other relevant evidence.	0.907692
23 Registration number and name of trial registry.	0.630769
24 Where the full trial protocol can be accessed, if available.	0.307692
25 Sources of funding and other support (such as supply of drugs), role of funders.	0.707692
*Concordance defined as proportion of "Yes" or "N/A" responses across all studies, rounded to nearest whole number. Key: green shading (>80%), yellow (60-80%), red (<60%). †Item with a high proportion of "N/A" responses (>95%).
